# Supplementary material for: Polysaccharide Utilization and Adhesion Enable the Genome-Streamlined Opacimonas immobilis to Adapt to the Diatom Phycosphere
Source: Microorganisms. 2026 Jan 8;14(1):139. doi: 10.3390/microorganisms14010139 (PMC12844025; doi:10.3390/microorganisms14010139)
Supplement: Supplementary file 1 [file microorganisms-14-00139-s001.zip]

Archive with 1 entries (1 files):
- microorganisms-4049737-supplementary.pdf
